# Supplementary material for: Chemical Composition and In Vitro Antidiabetic Effect of Extracts from Ripe, Unripe, and Fermented Unripe Cornus mas L. Fruits
Source: Molecules. 2025 Dec 2;30(23):4625. doi: 10.3390/molecules30234625 (PMC12693535; doi:10.3390/molecules30234625)
Supplement: Supplementary file 1 [file molecules-30-04625-s001.zip]

Archive with 1 entries (1 files):
- molecules-3988464-supplementary.pdf
